# Supplementary material for: Structural and Spectroscopic Study of New Copper(II) and Zinc(II) Complexes of Coumarin Oxyacetate Ligands and Determination of Their Antimicrobial Activity
Source: Molecules. 2023 Jun 5;28(11):4560. doi: 10.3390/molecules28114560 (PMC10254212; doi:10.3390/molecules28114560)
Supplement: Supplementary file 1 [file molecules-28-04560-s001.zip]

Archive with 1 entries (1 files):
- molecules-2384191-supplementary.pdf
